# Supplementary material for: Cross-Linked Gelatine by Modified Dextran as a Potential Bioink Prepared by a Simple and Non-Toxic Process
Source: Polymers (Basel). 2022 Jan 19;14(3):391. doi: 10.3390/polym14030391 (PMC8838658; doi:10.3390/polym14030391)
Supplement: Supplementary file 1 [file polymers-14-00391-s001.zip]

Archive with 1 entries (1 files):
- polymers-1540309-supplementary.pdf
